# Supplementary material for: Structural and molecular rationale for the diversification of resistance mediated by the Antibiotic_NAT family
Source: Commun Biol. 2022 Mar 25;5:263. doi: 10.1038/s42003-022-03219-w (PMC8956665; doi:10.1038/s42003-022-03219-w)
Supplement: Supplementary file 4 — Supplementary Data 1 [file 42003_2022_3219_MOESM4_ESM.xlsx]

## Sheet: Summarized MIC results
	Please read the notes below for how to navigate the supplemental data presented in this document
1	This document is an extended record for our antimicrobial susceptibility testing data; E. coli BW25113 ∆tolC∆bamB expressing individual Antibiotic_NAT genes under the control of the Pbla promoter in vector pGDP3.
2	The summary table below presents all minimal inhibitory concentration values obtained in this study. The Antibiotic_NAT proteins are coloured and listed in this table in the order they appear in the phylogeny from Figure 2 in the main text.
3	Tabs 2 - 5 contain raw data for antimicrobial susceptibility testing. Each tab contains the data for individual clades, organized and color coded according to phylogeny presented in Figure 2 of main text.
	Supplemental Table 1 Extended: Aminoglycoside susceptibility of E. coli harboring Antibiotic_NAT genes
	Structural subclass of aminoglycoside	Antibiotic name	MIC (µg/mL)
			No Vector Control	AAC(3)-IVa	meta-AAC00016	meta-AAC00018	meta-AAC00033	meta-AAC0022	AAC(3)-IXa	AAC(3)-Xa	AAC(3)-VIIa	AAC(3)-VIIIa	AAC(3)-IIIa	meta-AAC00008	meta-AAC0030	meta-AAC0071	AAC(3)-IIIb	AAC(3)-IIIc	meta-AAC00038			meta-AAC00032	AAC(3)-VIa	meta-AAC0029	meta-AAC0070	meta-AAC00034	meta-AAC00035	AAC(3)-IIb	AAC(3)-IIc	AAC(3)-IIa	meta-AAC0043
	4-monosubsituted	Apramycin	4	> 512	> 256	> 256	> 256	> 256	4	2-4	ND	ND	8-16	16-32	16	4-8	8	ND	32-64	2-4	64	2-4	4	4	ND	8	8	16-32	2	8	4
	4,6-disubsituted	Tobramycin	0.5	≥ 64	> 256	> 256	> 256	> 256	≤ 0.5	16-32	ND	ND	> 256	> 256	> 256	> 256	> 256	ND	> 256	≤ 0.5	> 256	4-8	8	64	ND	>256	> 256	> 256	64 - 128	> 64	32-64
		Gentamicin	0.25-0.5	> 512	≥ 256	128-256	≥ 256	64	≤ 0.5	8	ND	ND	> 256	> 256	> 256	> 256	> 256	ND	> 256	1	> 256	64	≥ 256	> 64	ND	> 64	> 256	> 256	> 256	> 64	≥ 256
		Kanamycin	2	64	128-256	64-128	32	8	2	64-128	ND	ND	> 256	> 256	> 256	> 256	> 256	ND	> 256	2	> 256	16-32	16	16	ND	> 256	≥ 256	> 256	32	> 64	16
		Amikacin	1-2	1	1-2	1	1	1-2	1	1	ND	ND	1	1	1-2	1-2	0.5-1	ND	1-2	1	2	1-2	1-2	0.5-1	ND	1-2	1	1	0.5-1	2	1-2
	4,5-disubstituted	Neomycin	1	64-128	64	128	64-128	8-16	1	1	ND	ND	128-256	> 256	64-128	1	256	ND	256	≤ 1	256	1	≤ 1	≤ 1	ND	≤ 1	1	0.5-1	0.5-1	1	1
		Paromomycin	2	128-256	> 256	128	64-128	16	2	4	ND	ND	> 256	> 256	> 256	4	> 256	ND	> 256	2	> 256	2	2	1	ND	1	2	1-2	0.5-1	2-4	2-4
	Legend:
*	Structural subclass refers to the substitution pattern of sugars from 2-deoxystreptamine ring core of the aminoglycoside
*	Phylogeny colour code:	Clade 1	Clade 2	Clade 3	Clade 4

## Sheet: No vector control
	No vector control
		0	Media	0.125	0.25	0.5	1	2	4	8	16	32	64	MIC (ug/mL)
	Neomycin	0.576	0.043	0.523	0.475	0.279	0.042	0.044	0.041	0.041	0.041	0.043	0.042	1
		0.609	0.043	0.491	0.503	0.267	0.044	0.044	0.043	0.041	0.041	0.042	0.041	1
		0.477	0.041	0.466	0.523	0.241	0.094	0.045	0.042	0.041	0.042	0.044	0.043	1
	Paromomycin	0.682	0.04	0.625	0.566	0.45	0.239	0.042	0.045	0.041	0.04	0.04	0.042	2
		0.671	0.04	0.58	0.602	0.437	0.243	0.043	0.043	0.041	0.04	0.041	0.042	2
		0.66	0.041	0.656	0.626	0.452	0.226	0.066	0.046	0.043	0.041	0.045	0.043	2
		0	Media	0.125	0.25	0.5	1	2	4	8	16	32	64	MIC (ug/mL)
	Tobramycin	0.533	0.045	0.436	0.232	0.042	0.042	0.043	0.044	0.044	0.042	0.046	0.042	0.5
		0.588	0.048	0.444	0.279	0.076	0.059	0.052	0.045	0.041	0.042	0.045	0.043	0.5
		0.471	0.044	0.406	0.248	0.089	0.087	0.051	0.045	0.041	0.041	0.041	0.042	0.5
	Kanamycin	0.616	0.044	0.611	0.547	0.421	0.209	0.041	0.041	0.041	0.042	0.041	0.044	2
		0.607	0.041	0.538	0.618	0.4	0.208	0.042	0.042	0.041	0.04	0.041	0.041	2
		0.645	0.04	0.564	0.583	0.4	0.171	0.043	0.042	0.042	0.041	0.042	0.042	2
		0	Media	0.125	0.25	0.5	1	2	4	8	16	32	64	MIC (ug/mL)
	Apramycin	0.563	0.041	0.515	0.49	0.494	0.408	0.235	0.042	0.041	0.041	0.041	0.041	4
		0.58	0.041	0.518	0.555	0.51	0.443	0.232	0.041	0.043	0.042	0.04	0.041	4
		0.462	0.04	0.457	0.641	0.437	0.435	0.232	0.042	0.041	0.042	0.041	0.041	4
	Gentamicin	0.649	0.04	0.39	0.226	0.067	0.043	0.042	0.042	0.045	0.042	0.04	0.042	0.5
		0.625	0.04	0.372	0.225	0.046	0.045	0.045	0.045	0.041	0.042	0.04	0.042	0.5
		0.654	0.04	0.407	0.22	0.042	0.044	0.041	0.041	0.043	0.041	0.041	0.041	0.5
		0	Media	0.125	0.25	0.5	1	2	4	8	16	32	64	MIC (ug/mL)
	Amikacin	0.563	0.04	0.534	0.498	0.33	0.043	0.042	0.044	0.041	0.041	0.04	0.041	1
		0.597	0.041	0.536	0.48	0.32	0.218	0.042	0.042	0.041	0.041	0.041	0.041	2
		0.477	0.041	0.473	0.503	0.306	0.079	0.049	0.045	0.045	0.045	0.041	0.044	1

## Sheet: Clade 1
	AAC(3)-IVa																meta-AAC0016																meta-AAC0018																meta-AAC0033
		0	Media	0.125	0.25	0.5	1	2	4	8	16	32	64	MIC (μg/mL)				0	Media	256	128	64	32	16	8	4	2	1	0.5	MIC (μg/mL)				0	Media	0.5	1	2	4	8	16	32	64	128	256	MIC (μg/mL)
	Gentamicin	1.097	0.039	1.156	1.146	1.109	1.047	1.068	1.085	1.105	1.046	1.135	1.178	> 64			Apramycin	1.172	0.035	1.141	1.126	1.123	1.116	1.124	1.116	1.093	1.123	1.129	1.14	> 256			Kanamycin	1.018	0.038	0.979	0.963	0.968	0.995	0.995	0.979	0.778	0.041	0.042	0.048	64			Tobramycin
		1.101	0.038	1.192	1.059	1.105	1.078	1.082	1.055	1.121	1.184	1.234	1.207	> 64				1.139	0.035	1.099	1.079	1.065	1.061	1.059	1.056	1.052	1.064	1.074	1.088	> 256				1.022	0.039	0.992	0.958	0.987	0.988	0.967	0.943	0.778	0.165	0.04	0.044	128
		1.161	0.038	1.183	1.165	1.095	1.071	1.075	1.105	1.05	1.153	1.241	1.08	> 64				1.131	0.036	1.087	1.056	1.043	1.038	1.038	1.038	1.055	1.055	1.064	1.096	> 256				1.065	0.039	1.009	0.994	0.996	0.977	0.966	0.845	0.708	0.159	0.061	0.057	128
																		0	Media	0.5	1	2	4	8	16	32	64	128	256	MIC (μg/mL)																			Amikacin
		0	0.5	1	2	4	8	16	32	64	128	256	512	MIC (ug/mL)			Gentamicin	1.122	0.037	1.068	1.047	1.04	1.042	1.041	1.036	1.045	1.054	1.036	0.07	256
	Gentamicin	0.6697	0.6572	0.6348	0.6653	0.6333	0.6449	0.6638	0.6225	0.6093	0.5979	0.3657	0.1557	> 512				1.118	0.039	1.066	1.051	1.05	1.046	1.049	1.045	1.057	1.066	1.032	0.143	> 256				0	Media	0.5	1	2	4	8	16	32	64	128	256	MIC (μg/mL)
		0.655	0.6548	0.635	0.6403	0.6523	0.6234	0.6231	0.627	0.6211	0.5826	0.3641	0.1495	> 512				1.143	0.04	1.107	1.087	1.071	1.065	1.063	1.065	1.071	1.092	1.091	0.069	256			Apramycin	1.067	0.037	1.039	1.014	1.006	1.024	0.994	0.999	1.002	1.008	0.996	1.015	> 256
		0.658	0.6581	0.6295	0.652	0.6211	0.6165	0.6126	0.6367	0.6306	0.645	0.3501	0.1506	> 512																				1.047	0.037	1.013	0.991	0.989	0.98	0.973	0.98	0.974	0.993	0.986	0.999	> 256
																																		1.036	0.039	1.005	0.968	0.969	0.97	0.961	0.97	0.996	1.028	0.977	0.983	> 256
																		0	Media	0.5	1	2	4	8	16	32	64	128	256	MIC (μg/mL)			Gentamicin	1.041	0.039	1.008	0.978	0.97	0.959	0.97	0.969	0.966	0.455	0.042	0.043	128			Neomycin
		0	Media	0.5	1	2	4	8	16	32	64	128	256	(MIC μg/mL)			Kanamycin A	1.166	0.04	1.151	1.124	1.114	1.12	1.124	1.122	1.146	0.536	0.062	0.041	128				1.043	0.04	1.016	0.994	0.987	0.973	0.977	0.981	0.965	0.522	0.058	0.043	128
	Apramycin	1.208	0.043	1.275	1.212	1.174	1.182	1.199	1.314	1.285	1.296	1.18	1.24	> 256				1.15	0.039	1.111	1.095	1.085	1.073	1.079	1.09	1.109	0.404	0.062	0.043	128				1.063	0.04	1.042	1.019	1.013	0.982	0.986	0.989	0.949	0.383	0.168	0.041	256
		1.39	0.039	1.343	1.379	1.2	1.391	1.356	1.152	1.341	1.293	1.33	1.225	> 256				1.137	0.04	1.091	1.08	1.058	1.051	1.052	1.063	1.069	0.468	0.137	0.043	256																			Paromomycin
		1.318	0.039	1.288	1.256	1.234	1.23	1.239	1.25	1.262	1.306	1.296	1.176	> 256			Tobramycin	1.133	0.043	1.087	1.068	1.061	1.039	1.053	1.052	1.078	1.113	1.114	0.526	> 256
																		1.153	0.043	1.119	1.097	1.101	1.085	1.081	1.093	1.092	1.105	1.095	0.43	> 256				0	Media	0.5	1	2	4	8	16	32	64	128	256	MIC (μg/mL)
		0	0.5	1	2	4	8	16	32	64	128	256	512	(MIC μg/mL)				1.162	0.043	1.121	1.129	1.108	1.1	1.123	1.105	1.104	1.123	1.141	0.896	> 256			Tobramycin	0.549	0.039	1.032	1.02	1.006	0.994	0.998	0.995	0.979	0.965	0.916	0.575	> 256
	Apramycin	0.6714	0.6155	0.6276	0.6213	0.633	0.6356	0.6327	0.6395	0.6294	0.6335	0.6288	0.7443	> 512																				1.06	0.037	1.036	1.019	1.008	0.994	0.989	0.994	0.969	0.969	0.906	0.509	> 256
		0.6228	0.6294	0.6133	0.637	0.6353	0.6453	0.6412	0.6426	0.6461	0.635	0.6374	0.7319	> 512																				1.043	0.038	1.026	1.011	1.022	0.999	0.994	1.017	0.978	0.974	0.913	0.543	> 256
		0.6588	0.6319	0.6554	0.646	0.6652	0.6506	0.6551	0.6479	0.6515	0.6468	0.6495	0.7328	> 512				0	Media	0.5	1	2	4	8	16	32	64	128	256	MIC (μg/mL)			Amikacin	1.03	0.579	0.282	0.042	0.042	0.04	0.077	0.042	0.042	0.041	0.04	0.042	1			Kanamycin
																	Neomycin	1.17	0.04	1.155	1.13	1.123	1.134	1.146	1.146	1.156	0.092	0.059	0.058	64				1.037	0.04	0.052	0.041	0.04	0.04	0.041	0.1	0.04	0.039	0.04	0.041	≤ 0.5
																		1.163	0.04	1.129	1.106	1.095	1.078	1.106	1.119	1.16	0.09	0.058	0.047	64				1.057	0.041	0.041	0.041	0.04	0.04	0.041	0.041	0.039	0.039	0.04	0.042	≤ 0.5
		0	Media	0.125	0.25	0.5	1	2	4	8	16	32	64	MIC (μg/mL)				1.143	0.041	1.101	1.095	1.082	1.079	1.084	1.092	1.088	0.081	0.058	0.091	64
	Tobramycin	1.168	0.04	1.165	1.109	1.095	1.06	1.144	1.079	1.085	1.114	1.047	1.164	> 64			Paromomycin	1.144	0.044	1.108	1.091	1.075	1.07	1.065	1.075	1.09	1.113	1.125	1.11	> 256
		1.148	0.039	1.139	1.124	1.115	1.139	1.131	1.138	1.12	1.185	1.193	1.15	> 64				1.144	0.043	1.109	1.091	1.095	1.091	1.087	1.086	1.09	1.095	1.102	1.089	> 256				0	Media	0.5	1	2	4	8	16	32	64	128	256	MIC (μg/mL)
		1.168	0.038	1.149	1.166	1.124	1.125	1.181	1.191	1.208	1.219	1.221	1.132	> 64				1.154	0.045	1.139	1.111	1.107	1.115	1.105	1.107	1.108	1.114	1.118	1.115	> 256			Neomycin	1.029	0.038	1.033	1.015	0.992	0.985	0.929	0.888	0.536	0.139	0.051	0.049	128			Apramycin
																																		1.062	0.037	1.006	0.991	1.077	0.971	0.948	0.902	0.544	0.14	0.06	0.064	128
																																		1.051	0.038	1.005	0.969	0.962	0.943	0.931	0.894	0.57	0.153	0.062	0.056	128
		0	Media	0.5	1	2	4	8	16	32	64	128	256	MIC (μg/mL)				0	Media	0.5	1	2	4	8	16	32	64	128	256	MIC (μg/mL)			Paromomycin	1.023	0.038	1.003	0.98	0.97	0.964	0.948	0.784	0.372	0.157	0.04	0.057	128			Gentamicin
	Kanamycin A	1.032	0.039	1.018	1.006	0.994	1.002	1.002	0.997	0.742	0.042	0.042	0.043	64			Amikacin	1.182	0.043	1.155	0.074	0.068	0.043	0.042	0.043	0.042	0.042	0.045	0.043	1				1.037	0.039	1.007	0.991	0.987	0.963	0.965	0.839	0.372	0.173	0.04	0.059	128
		1.076	0.04	1.01	0.997	0.981	0.986	0.988	0.984	0.712	0.041	0.04	0.058	64				1.165	0.04	1.125	0.072	0.062	0.049	0.043	0.042	0.043	0.044	0.045	0.043	1				1.034	0.04	1.026	1.009	0.993	0.964	0.946	0.801	0.359	0.133	0.043	0.041	128
		1.083	0.04	1.023	1.025	1.018	1.012	1.014	0.989	0.766	0.06	0.04	0.042	64				1.165	0.042	1.116	0.254	0.059	0.046	0.044	0.043	0.044	0.043	0.043	0.042	2
		0	Media	0.25	0.5	1	2	4	8	16	32	64	128	MIC (μg/mL)
	Amikacin	0.52	0.044	0.359	0.222	0.052	0.044	0.042	0.042	0.042	0.042	0.045	0.053	1
		0.453	0.044	0.34	0.266	0.047	0.042	0.041	0.042	0.044	0.042	0.045	0.051	1
		0.473	0.044	0.364	0.278	0.041	0.042	0.043	0.044	0.061	0.043	0.043	0.047	1
		0	Media	0.5	1	2	4	8	16	32	64	128	256	MIC (μg/mL)
	Neomycin	1.073	0.039	1.064	1.117	1.117	1.21	1.162	1.077	0.117	0.512	0.039	0.04	128
		1.117	0.038	1.176	1.106	1.149	1.155	1.144	1.076	0.158	0.04	0.04	0.04	64
		1.145	0.037	1.153	1.071	1.133	1.152	1.168	1.087	0.716	0.041	0.042	0.042	64
		0	Media	0.5	1	2	4	8	16	32	64	128	256	MIC (μg/mL)
	Paromomycin	1.161	0.039	1.176	1.195	1.159	1.12	1.194	1.128	1.109	1.203	0.037	0.074	128
		1.126	0.035	1.171	1.14	1.084	1.057	1.044	1.076	1.1	1.157	0.048	0.04	128
		1.139	0.036	1.142	1.132	1.118	1.094	1.117	1.094	1.107	1.043	0.352	0.042	256
[truncated: 27 more columns]

## Sheet: Clade 2
	AAC(3)-IX																AAC(3)-X
		0	Media	0.5	1	2	4	8	16	32	64	128	256	MIC (μg/mL)				0	Media	256	128	64	32	16	8	4	2	1	0.5	MIC (μg/mL)
	Amikacin	0.923	0.041	0.607	0.041	0.042	0.043	0.041	0.041	0.052	0.041	0.041	0.043	1			Apramycin	1.16	0.04	0.041	0.04	0.039	0.04	0.043	0.042	0.041	0.063	1.134	1.229	2
		0.911	0.041	0.602	0.068	0.066	0.068	0.067	0.041	0.041	0.068	0.042	0.061	1				1.127	0.039	0.039	0.039	0.039	0.041	0.041	0.042	0.044	0.072	1.103	1.18	2
		0.911	0.041	0.592	0.042	0.041	0.067	0.041	0.042	0.047	0.041	0.07	0.063	1				1.12	0.042	0.041	0.041	0.041	0.041	0.042	0.042	0.042	0.199	1.128	1.224	4
																		0	Media	0.5	1	2	4	8	16	32	64	128	256	MIC (μg/mL)
																	Gentamicin	1.103	0.04	1.048	1.035	1.032	0.166	0.046	0.043	0.043	0.042	0.043	0.043	8
		0	Media	0.5	1	2	4	8	16	32	64	128	256	MIC (μg/mL)				1.098	0.043	1.026	1.016	1.021	0.532	0.067	0.043	0.043	0.042	0.043	0.043	8
	Apramycin	0.893	0.041	0.886	0.77	0.428	0.047	0.041	0.041	0.041	0.041	0.041	0.042	4				1.077	0.043	1.024	1.018	1.043	0.563	0.049	0.047	0.042	0.042	0.042	0.044	8
		0.878	0.041	0.976	0.762	0.481	0.041	0.041	0.105	0.105	0.043	0.125	0.055	4
		0.905	0.042	1.002	0.822	0.526	0.049	0.075	0.077	0.043	0.042	0.095	0.046	4
	Gentamicin	0.909	0.043	0.058	0.079	0.14	0.041	0.042	0.114	0.147	0.042	0.195	0.07	≤ 0.5				0	Media	0.5	1	2	4	8	16	32	64	128	256	MIC (μg/mL)
		0.937	0.048	0.055	0.043	0.042	0.041	0.042	0.042	0.042	0.052	0.042	0.043	≤ 0.5			Kanamycin A	1.133	0.037	1.083	1.064	1.052	1.063	1.059	1.069	0.831	0.061	0.044	0.039	64
		0.945	0.042	0.071	0.061	0.063	0.077	0.041	0.075	0.073	0.042	0.062	0.074	≤ 0.5				1.133	0.037	1.044	1.02	1.004	1.055	1.016	1.037	0.932	0.044	0.042	0.041	64
																		1.108	0.04	1.026	0.995	0.982	0.988	1.002	1.045	0.91	0.175	0.043	0.042	128
																	Tobramycin	1.074	0.038	1.009	0.982	0.972	0.981	0.955	0.062	0.041	0.041	0.041	0.042	16
		0	Media	0.5	1	2	4	8	16	32	64	128	256	MIC (μg/mL)				1.078	0.039	1.011	0.991	0.991	0.99	0.964	0.086	0.041	0.044	0.045	0.043	16
	Neomycin	0.903	0.041	0.396	0.045	0.041	0.041	0.044	0.044	0.041	0.041	0.041	0.048	1				1.043	0.04	1	0.991	0.996	0.989	0.989	0.103	0.041	0.039	0.04	0.043	32
		0.903	0.041	0.366	0.041	0.057	0.041	0.042	0.041	0.042	0.041	0.042	0.042	1
		0.898	0.041	0.437	0.079	0.07	0.072	0.042	0.042	0.077	0.042	0.087	0.042	1
	Paromomycin	0.914	0.041	0.737	0.418	0.044	0.041	0.041	0.041	0.041	0.067	0.055	0.041	2				0	Media	0.5	1	2	4	8	16	32	64	128	256	MIC (μg/mL)
		0.913	0.041	0.773	0.452	0.059	0.051	0.155	0.11	0.073	0.041	0.078	0.059	2			Neomycin	1.238	0.038	1.202	0.042	0.04	0.041	0.042	0.043	0.042	0.042	0.042	0.044	1
		0.929	0.041	0.776	0.458	0.076	0.069	0.068	0.08	0.064	0.041	0.079	0.07	2				1.179	0.039	1.145	0.043	0.04	0.039	0.042	0.043	0.043	0.042	0.042	0.042	1
																		1.179	0.039	1.119	0.044	0.04	0.04	0.042	0.042	0.043	0.041	0.05	0.041	1
																	Paromomycin	1.149	0.041	1.1	1.092	1.049	0.05	0.043	0.042	0.043	0.042	0.041	0.041	4
		0	Media	0.5	1	2	4	8	16	32	64	128	256	MIC (μg/mL)				1.136	0.041	1.109	1.1	0.967	0.054	0.042	0.042	0.041	0.042	0.042	0.041	4
	Tobramycin	0.926	0.041	0.043	0.041	0.041	0.042	0.044	0.042	0.041	0.041	0.041	0.041	≤ 0.5				1.14	0.042	1.103	1.098	0.823	0.045	0.043	0.042	0.04	0.04	0.04	0.044	4
		0.911	0.041	0.041	0.042	0.041	0.041	0.042	0.041	0.041	0.041	0.042	0.042	≤ 0.5
		0.903	0.041	0.041	0.087	0.096	0.089	0.097	0.045	0.042	0.096	0.089	0.045	≤ 0.5
	Kanamycin	1.067	0.041	0.799	0.444	0.041	0.06	0.042	0.045	0.042	0.041	0.041	0.043	2				0	Media	0.5	1	2	4	8	16	32	64	128	256	MIC (μg/mL)
		0.91	0.041	0.741	0.342	0.087	0.09	0.08	0.096	0.074	0.084	0.074	0.041	2			Amikacin	1.169	0.039	0.239	0.042	0.039	0.043	0.042	0.042	0.077	0.043	0.042	0.041	1
		0.946	0.051	0.747	0.408	0.08	0.072	0.082	0.042	0.042	0.041	0.042	0.041	2				1.141	0.039	0.104	0.049	0.039	0.039	0.042	0.042	0.042	0.041	0.041	0.041	1
																		1.133	0.041	0.441	0.041	0.041	0.04	0.042	0.042	0.041	0.041	0.042	0.046	1

## Sheet: Clade 3
	AAC(3)-IIIa																meta-AAC0008																meta-AAC0030																meta-AAC0071
		0	Media	0.5	1	2	4	8	16	32	64	128	256	MIC (μg/mL)				0	Media	0.5	1	2	4	8	16	32	64	128	256	MIC (μg/mL)				0	Media	0.5	1	2	4	8	16	32	64	128	256	MIC (μg/mL)
	Amikacin	0.724	0.444	0.443	0.039	0.078	0.082	0.078	0.082	0.076	0.076	0.085	0.038	1			Gentamicin	0.721	0.053	0.724	0.719	0.7	0.711	0.713	0.713	0.729	0.722	0.87	0.471	> 256			Gentamicin	0.731	0.039	0.705	0.688	0.675	0.676	0.677	0.672	0.671	0.665	0.647	0.584	> 256			Apramycin
		0.725	0.039	0.448	0.086	0.087	0.082	0.073	0.055	0.076	0.039	0.039	0.039	1				0.832	0.039	0.724	0.729	0.712	0.755	0.715	0.719	0.736	0.722	0.807	0.511	> 256				0.73	0.039	0.7	0.69	0.677	0.674	0.671	0.673	0.672	0.66	0.647	0.607	> 256
		0.753	0.044	0.467	0.08	0.087	0.077	0.039	0.04	0.082	0.039	0.084	0.08	1				0.727	0.04	0.733	0.717	0.718	0.727	0.708	0.718	0.732	0.735	0.725	0.526	> 256				0.729	0.041	0.701	0.692	0.681	0.674	0.677	0.673	0.681	0.664	0.657	0.618	> 256

																																																	Gentamicin
		0	Media	0.5	1	2	4	8	16	32	64	128	256	MIC (μg/mL)				0	Media	0.5	1	2	4	8	16	32	64	128	256	MIC (μg/mL)				0	Media	0.5	1	2	4	8	16	32	64	128	256	MIC (μg/mL)
	Apramycin	0.724	0.034	0.69	0.691	0.676	0.601	0.093	0.078	0.038	0.038	0.037	0.036	8			Neomycin	0.732	0.036	0.729	0.719	0.696	0.757	0.691	0.681	0.672	0.665	0.485	0.186	> 256			Neomycin	0.413	0.039	0.422	0.394	0.395	0.392	0.382	0.324	0.228	0.055	0.042	0.041	64
		0.759	0.034	0.666	0.68	0.716	0.562	0.229	0.137	0.117	0.062	0.036	0.037	16				0.723	0.036	0.719	0.709	0.719	0.684	0.687	0.681	0.672	0.648	0.513	0.185	> 256				0.419	0.04	0.449	0.462	0.437	0.474	0.408	0.333	0.235	0.063	0.042	0.04	64
		0.752	0.21	0.703	0.682	0.691	0.596	0.204	0.092	0.091	0.036	0.115	0.113	8				0.734	0.604	0.732	0.713	0.695	0.719	0.691	0.694	0.656	0.666	0.598	0.29	> 256				0.423	0.04	0.458	0.441	0.456	0.454	0.385	0.342	0.229	0.137	0.04	0.043	128
	Gentamicin	0.754	0.041	0.708	0.701	0.663	0.69	0.677	0.659	0.714	0.747	0.692	0.608	> 256			Paromomycin	0.765	0.04	0.733	0.742	0.728	0.724	0.728	0.731	0.728	0.735	0.754	0.741	> 256			Paromomycin	0.415	0.04	0.411	0.433	0.422	0.4	0.391	0.448	0.404	0.405	0.395	0.398	> 256
		0.725	0.035	0.697	0.677	0.677	0.68	0.683	0.672	0.66	0.666	0.642	0.583	> 256				0.735	0.038	0.748	0.749	0.727	0.718	0.726	0.729	0.739	0.723	0.749	0.719	> 256				0.411	0.041	0.425	0.413	0.427	0.416	0.421	0.425	0.442	0.41	0.413	0.379	> 256			Kanamycin A
		0.746	0.036	0.747	0.684	0.702	0.663	0.669	0.687	0.657	0.714	0.64	0.6	> 256				0.743	0.038	0.744	0.73	0.737	0.733	0.733	0.73	0.712	0.722	0.732	0.743	> 256				0.412	0.039	0.437	0.41	0.422	0.46	0.437	0.455	0.449	0.41	0.422	0.36	> 256

																																																	Tobramycin
		0	Media	0.5	1	2	4	8	16	32	64	128	256	MIC (μg/mL)				0	Media	0.5	1	2	4	8	16	32	64	128	256	MIC (μg/mL)				0	Media	0.5	1	2	4	8	16	32	64	128	256	MIC (μg/mL)
	Neomycin	0.825	0.04	0.782	0.731	0.707	0.776	0.634	0.706	0.622	0.482	0.047	0.061	128			Kanamycin	0.744	0.037	0.715	0.722	0.708	0.721	0.717	0.73	0.754	0.776	0.809	0.74	> 256			Kanamycin	0.738	0.04	0.71	0.694	0.688	0.697	0.677	0.686	0.686	0.679	0.68	0.69	> 256
		0.745	0.04	0.725	0.713	0.696	0.663	0.649	0.648	0.608	0.425	0.122	0.104	256				0.725	0.037	0.716	0.718	0.701	0.706	0.702	0.729	0.746	0.74	0.834	0.727	> 256				0.728	0.04	0.704	0.696	0.688	0.687	0.686	0.687	0.683	0.689	0.69	0.696	> 256
		0.739	0.039	0.753	0.732	0.704	0.693	0.736	0.68	0.79	0.365	0.1	0.077	256				0.79	0.04	0.752	0.726	0.716	0.708	0.719	0.725	0.737	0.782	0.895	0.899	> 256				0.738	0.042	0.711	0.695	0.686	0.684	0.683	0.688	0.681	0.69	0.687	0.696	> 256
	Paromomycin	0.754	0.039	0.743	0.733	0.697	0.733	0.719	0.703	0.716	0.738	0.738	0.698	> 256			Tobramycin	0.758	0.042	0.728	0.719	0.715	0.703	0.73	0.704	0.713	0.726	0.839	0.865	> 256			Tobramycin	0.739	0.461	0.712	0.688	0.692	0.704	0.677	0.658	0.66	0.667	0.681	0.677	> 256
		0.737	0.041	0.706	0.692	0.689	0.673	0.672	0.671	0.673	0.679	0.687	0.71	> 256				0.834	0.04	0.74	0.767	0.793	0.785	0.793	0.707	0.719	0.69	0.789	0.817	> 256				0.737	0.043	0.714	0.694	0.691	0.678	0.691	0.665	0.669	0.67	0.678	0.679	> 256			Neomycin
		0.762	0.041	0.724	0.707	0.726	0.747	0.735	0.685	0.689	0.7	0.737	0.749	> 256				0.741	0.04	0.748	0.731	0.728	0.722	0.744	0.714	0.719	0.73	0.825	0.858	> 256				0.746	0.044	0.739	0.717	0.693	0.683	0.681	0.672	0.67	0.677	0.681	0.681	> 256

																																																	Paromomycin
		0	Media	0.5	1	2	4	8	16	32	64	128	256	MIC (μg/mL)				0	Media	0.125	0.25	0.5	1	2	4	8	16	32	64	MIC (ug/mL)				0	Media	0.125	0.25	0.5	1	2	4	8	16	32	64	MIC (ug/mL)
	Tobramycin	0.705	0.035	0.707	0.709	0.703	0.718	0.708	0.717	0.714	0.707	0.696	0.694	> 256			Amikacin	0.5	0.043	0.493	0.436	0.297	0.074	0.042	0.051	0.041	0.041	0.042	0.042	1			Apramycin	0.428	0.04	0.4	0.393	0.393	0.393	0.35	0.296	0.191	0.041	0.041	0.041	16
		0.791	0.035	0.699	0.654	0.695	0.696	0.775	0.649	0.707	0.64	0.686	0.754	> 256				0.467	0.761	0.511	0.448	0.268	0.12	0.042	0.041	0.042	0.041	0.042	0.041	1				0.452	0.04	0.438	0.4	0.408	0.381	0.395	0.297	0.183	0.043	0.041	0.041	16
		0.717	0.036	0.669	0.658	0.648	0.744	0.657	0.705	0.648	0.705	0.645	0.667	> 256				0.487	0.041	0.556	0.476	0.329	0.042	0.043	0.044	0.042	0.042	0.046	0.043	1				0.456	0.042	0.512	0.433	0.426	0.415	0.42	0.346	0.193	0.042	0.043	0.045	16
	Kanamycin	0.706	0.036	0.68	0.667	0.665	0.672	0.659	0.657	0.655	0.658	0.662	0.681	> 256
		0.811	0.038	0.706	0.703	0.691	0.666	0.684	0.688	0.685	0.687	0.676	0.768	> 256																																			Amikacin
		0.738	0.039	0.759	0.685	0.744	0.698	0.674	0.727	0.666	0.695	0.761	0.756	> 256				0	Media	0.125	0.25	0.5	1	2	4	8	16	32	64	MIC (ug/mL)				0	Media	0.125	0.25	0.5	1	2	4	8	16	32	64	MIC (ug/mL)
																	Apramycin	0.429	0.043	0.437	0.416	0.416	0.412	0.4	0.369	0.33	0.115	0.059	0.042	32			Amikacin	0.443	0.042	0.428	0.38	0.315	0.092	0.044	0.042	0.045	0.04	0.067	0.041	1
																		0.44	0.041	0.463	0.423	0.429	0.419	0.451	0.373	0.331	0.056	0.042	0.041	16				0.458	0.041	0.426	0.39	0.309	0.116	0.043	0.041	0.041	0.041	0.041	0.041	2
																		0.489	0.041	0.492	0.506	0.467	0.452	0.473	0.411	0.396	0.157	0.043	0.042	32				0.459	0.04	0.429	0.416	0.353	0.081	0.043	0.041	0.041	0.041	0.042	0.041	1
[truncated: 41 more columns]

## Sheet: Clade 4
	meta-AAC0032																AAC(3)-VIa																meta-AAC0029																meta-AAC0034
		0	Media	0.5	1	2	4	8	16	32	64	128	256	MIC (μg/mL)				0	Media	0.5	1	2	4	8	16	32	64	128	256	MIC (μg/mL)				0	Media	0.5	1	2	4	8	16	32	64	128	256	MIC (μg/mL)
	Kanamycin	0.464	0.055	0.942	1.003	0.984	0.899	0.295	0.04	0.039	0.04	0.041	0.071	16			Amikacin	0.931	0.046	0.661	0.294	0.042	0.075	0.042	0.042	0.042	0.042	0.044	0.042	2			Neomycin	1.066	0.037	0.051	0.038	0.037	0.042	0.039	0.039	0.04	0.04	0.04	0.041	≤ 0.5			Tobramycin
		1.028	0.045	0.972	0.955	0.947	0.853	0.433	0.209	0.04	0.045	0.04	0.044	32				0.941	0.041	0.416	0.07	0.042	0.042	0.042	0.042	0.088	0.046	0.042	0.043	1				1.063	0.797	0.349	0.038	0.037	0.037	0.04	0.04	0.041	0.041	0.042	0.04	1
		1.017	0.038	0.957	0.937	0.942	0.882	0.412	0.044	0.056	0.039	0.039	0.039	16				0.953	0.042	0.398	0.042	0.042	0.043	0.043	0.043	0.043	0.043	0.043	0.042	1				1.057	0.039	0.042	0.039	0.04	0.038	0.04	0.04	0.042	0.041	0.041	0.043	≤ 0.5
																																	Paromomycin	1.064	0.039	0.399	0.04	0.044	0.04	0.04	0.041	0.041	0.042	0.041	0.042	1			Amikacin
																																		1.078	0.042	0.355	0.074	0.041	0.041	0.041	0.04	0.041	0.04	0.04	0.042	1
		0	Media	0.5	1	2	4	8	16	32	64	128	256	MIC (μg/mL)				0	Media	0.5	1	2	4	8	16	32	64	128	256	MIC (μg/mL)				1.102	0.041	0.375	0.046	0.041	0.04	0.041	0.041	0.041	0.044	0.041	0.043	1
	Apramycin	0.422	0.037	0.903	0.545	0.203	0.037	0.039	0.04	0.041	0.04	0.04	0.051	4			Apramycin	0.914	0.042	0.901	0.739	0.43	0.044	0.05	0.042	0.041	0.052	0.041	0.041	4
		0.989	0.038	0.874	0.542	0.039	0.037	0.04	0.041	0.041	0.041	0.04	0.042	2				0.909	0.041	0.866	0.717	0.458	0.041	0.043	0.041	0.041	0.042	0.043	0.041	4
		0.998	0.038	0.869	0.547	0.217	0.041	0.041	0.041	0.041	0.04	0.041	0.051	4				0.941	0.043	0.896	0.752	0.483	0.041	0.041	0.041	0.049	0.041	0.05	0.134	4				0	Media	0.125	0.25	0.5	1	2	4	8	16	32	64	MIC (ug/mL)
	Gentamicin	0.988	0.039	0.972	0.975	0.999	0.955	0.806	0.277	0.228	0.041	0.042	0.077	64			Gentamicin	0.917	0.041	0.955	0.9	0.917	0.895	0.897	0.859	0.732	0.323	0.183	0.101	> 256			Amikacin	0.544	0.042	0.495	0.307	0.075	0.046	0.042	0.042	0.042	0.041	0.049	0.044	0.5			Neomycin
		0.976	0.045	0.976	0.966	0.958	0.96	0.811	0.278	0.138	0.042	0.043	0.042	64				0.909	0.043	0.92	0.888	0.888	0.867	0.883	0.857	0.745	0.325	0.126	0.043	256				0.542	0.042	0.448	0.339	0.211	0.043	0.042	0.041	0.043	0.042	0.041	0.041	1
		1.002	0.042	0.988	0.971	0.991	0.957	0.834	0.272	0.142	0.042	0.041	0.043	64				0.988	0.042	0.938	0.969	0.942	0.939	0.885	0.876	0.809	0.382	0.124	0.048	256				0.464	0.04	0.444	0.336	0.114	0.041	0.042	0.051	0.086	0.152	0.097	0.169	1
																																																	Paromomycin

		0	Media	0.5	1	2	4	8	16	32	64	128	256	MIC (μg/mL)				0	Media	0.5	1	2	4	8	16	32	64	128	256	MIC (μg/mL)				0	Media	0.125	0.25	0.5	1	2	4	8	16	32	64	MIC (ug/mL)
	Neomycin	1.062	0.037	0.342	0.039	0.037	0.041	0.039	0.04	0.041	0.039	0.039	0.052	1			Neomycin	0.915	0.043	0.046	0.044	0.041	0.043	0.041	0.042	0.041	0.041	0.041	0.042	≤ 0.5			Apramycin	0.464	0.04	0.436	0.443	0.393	0.305	0.204	0.042	0.041	0.041	0.041	0.041	4
		1.048	0.037	0.277	0.039	0.037	0.037	0.039	0.041	0.04	0.041	0.043	0.042	1				0.913	0.041	0.047	0.042	0.066	0.042	0.069	0.042	0.041	0.045	0.042	0.041	≤ 0.5				0.424	0.041	0.433	0.491	0.422	0.36	0.197	0.043	0.044	0.043	0.041	0.042	4
		1.042	0.039	0.338	0.071	0.039	0.037	0.04	0.041	0.04	0.04	0.052	0.074	1				0.915	0.041	0.078	0.042	0.041	0.041	0.042	0.042	0.042	0.042	0.044	0.042	≤ 0.5				0.416	0.04	0.415	0.511	0.376	0.303	0.193	0.046	0.041	0.041	0.056	0.041	4
	Paromomycin	1.041	0.039	0.525	0.041	0.04	0.04	0.04	0.041	0.042	0.04	0.041	0.084	1			Paromomycin	0.944	0.041	0.727	0.32	0.043	0.073	0.041	0.042	0.042	0.042	0.041	0.078	2			Gentamicin	0.537	0.041	0.536	0.498	0.502	0.513	0.489	0.532	0.526	0.575	0.566	0.596	> 64			Kanamycin
		1.064	0.041	0.538	0.216	0.041	0.041	0.041	0.04	0.041	0.04	0.041	0.084	2				0.926	0.041	0.709	0.327	0.041	0.041	0.041	0.041	0.042	0.041	0.041	0.043	2				0.478	0.04	0.496	0.577	0.513	0.541	0.484	0.562	0.538	0.58	0.452	0.61	> 64
		1.101	0.041	0.576	0.225	0.041	0.04	0.04	0.041	0.04	0.04	0.047	0.075	2				0.925	0.041	0.699	0.344	0.045	0.045	0.043	0.041	0.041	0.041	0.043	0.042	2				0.504	0.04	0.526	0.497	0.53	0.543	0.563	0.577	0.556	0.577	0.581	0.547	> 64
		0	Media	0.5	1	2	4	8	16	32	64	128	256	MIC (μg/mL)				0	Media	0.5	1	2	4	8	16	32	64	128	256	MIC (μg/mL)				0	Media	0.125	0.25	0.5	1	2	4	8	16	32	64	MIC (ug/mL)
	Tobramycin	1.084	0.037	0.995	0.572	0.18	0.038	0.04	0.04	0.039	0.044	0.039	0.041	4			Tobramycin	0.919	0.041	0.897	0.833	0.615	0.19	0.087	0.041	0.042	0.041	0.044	0.043	8			Tobramycin	0.435	0.043	0.422	0.46	0.423	0.473	0.397	0.401	0.303	0.227	0.146	0.042	64			Apramycin
		1.063	0.038	0.982	0.594	0.185	0.154	0.041	0.041	0.041	0.04	0.04	0.042	8				0.919	0.041	0.899	0.819	0.602	0.191	0.084	0.041	0.041	0.069	0.043	0.042	8				0.445	0.042	0.467	0.498	0.482	0.553	0.429	0.471	0.333	0.244	0.143	0.053	64
		1.056	0.038	0.98	0.585	0.203	0.04	0.041	0.041	0.04	0.039	0.042	0.041	4				0.923	0.041	0.904	0.807	0.593	0.192	0.083	0.041	0.042	0.082	0.042	0.042	8				0.412	0.046	0.415	0.53	0.421	0.51	0.394	0.484	0.294	0.234	0.139	0.041	64
	Amikacin	1.068	0.04	0.405	0.384	0.045	0.04	0.041	0.041	0.04	0.04	0.043	0.041	2			Kanamycin	0.92	0.041	0.878	0.832	0.739	0.33	0.135	0.041	0.041	0.041	0.041	0.042	16			Kanamycin	0.518	0.041	0.508	0.528	0.595	0.481	0.383	0.246	0.153	0.04	0.041	0.041	16			Gentamicin
		1.054	0.04	0.415	0.049	0.04	0.042	0.04	0.04	0.04	0.04	0.04	0.043	1				0.904	0.041	0.886	0.833	0.727	0.326	0.136	0.044	0.041	0.043	0.041	0.043	16				0.495	0.042	0.466	0.565	0.484	0.532	0.37	0.319	0.16	0.042	0.04	0.042	16
		1.09	0.042	0.438	0.042	0.044	0.04	0.041	0.047	0.04	0.039	0.039	0.043	1				0.995	0.041	0.892	0.859	0.747	0.341	0.135	0.041	0.041	0.041	0.041	0.044	16				0.502	0.043	0.553	0.501	0.507	0.455	0.427	0.241	0.15	0.041	0.041	0.042	16
[truncated: 83 more columns]
